# Supplementary material for: Novel Co-Polyamides Containing Pendant Phenyl/Pyridinyl Groups with Potential Application in Water Desalination Processes
Source: Polymers (Basel). 2025 Jan 15;17(2):208. doi: 10.3390/polym17020208 (PMC11768725; doi:10.3390/polym17020208)
Supplement: Supplementary file 1 [file polymers-17-00208-s001.zip]

Archive with 1 entries (1 files):
- polymers-3381787-supplementary.pdf
